# Supplementary material for: Pyrosequencing analysis of bacterial community changes in dental unit waterlines after chlorogenic acid treatment
Source: Front Cell Infect Microbiol. 2024 Jan 17;14:1303099. doi: 10.3389/fcimb.2024.1303099 (PMC10828043; doi:10.3389/fcimb.2024.1303099)
Supplement: Supplementary Table 1 — Bacterial contamination status before and after intervention. [file Table_1.xlsx]

## Sheet: Sheet1
Results of chlorogenic acid disinfection of dental unit waterlines
Dental chair number	Days of intervention	Disinfectant	Dose（ML）	Colony number（CFU/ML）	Grouping	Date	Control group	Colony number（CFU/ML)
3	0	chlorogenic acid	50	＞10^4	Group_S0	4.12		＞10^4
4				＞10^4
5				＞10^4
6				＞10^4
7				＞10^4
Control Group				＞10^4
3	1	chlorogenic acid	50	0	Group_S1	4.13		2653
4				＞10^4
5				1132
6				1584
7				1848
3	2	chlorogenic acid	50	88		4.14		2670
4				873
5				＞10^4
6				82
7				235
3	3	chlorogenic acid	50	0		4.15		2069
4				5
5				660
6				＞10^4
7				198
3	4	chlorogenic acid	50	0		4.16		2358
4				60
5				＞10^4
6				611
7				113
3	5	chlorogenic acid	50	0		4.17		2493
4				132
5				＞10^4
6				274
7				264
3	9	chlorogenic acid	50	173	Group_S2	4.2		2468
4				433
5				707
6				533
7				894
3	12	chlorogenic acid	50	0		4.23		＞10^4
4				792
5				660
6				66
7				726
3	16	chlorogenic acid	50	0	Group_S3	4.27		2626
4				904
5				57
6				524
7				150
3	19	chlorogenic acid	50	46		4.3		1946
4				198
5				1296
6				1232
7				462
3	23	chlorogenic acid	50	0	Group_S4	5.4		1689
4				198
5				1141
6				1298
7				354
3	26	chlorogenic acid	50	0		5.7		2318
4				132
5				390
6				616
7				996
3	30	chlorogenic acid	50	107	Group_S5	5.11		1703
4				355
5				1
6				1
7				331
3	33	chlorogenic acid	50	66		5.14		＞10^4
4				198
5				462
6				0
7				462
3	37	chlorogenic acid	50	0	Group_S6	5.18		2102
4				0
5				312
6				155
7				390
3	40	chlorogenic acid	50	0		5.21		1969
4				961
5				＞10^4
6				0
7				3234
3	44	chlorogenic acid	50	0	Group_S7	5.25		1745
4				335
5				760
6				124
7				339
3	47	chlorogenic acid	50	528		5.28		2004
4				198
5				90
7				396
3	51	chlorogenic acid	50	412	Group_S8	6.1		＞10^4
4				0
5				660
6				275
7				159
3	54	chlorogenic acid	50	0		6.4		2046
4				198
5				662
6				0
7				66
3	58	chlorogenic acid	50	0	Group_S9	6.8		1624
4				0
5				235
6				0
7				362
3	61	chlorogenic acid	50	0		6.11		1941
4				312
5				66
6				80
7				369
3	65	chlorogenic acid	50	376	Group_S10	6.15		2547
4				312
5				50
6				66
7				293
3	68	chlorogenic acid	50	0		6.18		2724
4				198
5				330
6				462
7				245
3	71	chlorogenic acid	50	0	Group_S11	6.22		2645
4				0
5				50
6				0
7				283
3	78	chlorogenic acid	50	0	Group_S12	6.29		1604
4				252
5				132
6				0
7				132
3	81	chlorogenic acid	50	0		7.2		1759
4				111
5				87
6				62
7				81
3	85	chlorogenic acid	50	118	Group_S13	7.6		＞10^4
4				66
5				132
6				123
7				24
3	89	chlorogenic acid	50	0		7.9		1742
4				284
5				213
6				93
7				47
3	93	chlorogenic acid	50	56	Group_S14	7.13		1714
4				67
5				264
6				96
7				0
