# Supplementary material for: Pyrosequencing analysis of bacterial community changes in dental unit waterlines after chlorogenic acid treatment
Source: Front Cell Infect Microbiol. 2024 Jan 17;14:1303099. doi: 10.3389/fcimb.2024.1303099 (PMC10828043; doi:10.3389/fcimb.2024.1303099)
Supplement: Supplementary Table 2 — Comparison of Colony number (CFU/ML) among groups. A: The difference between chlorogenic acid and 3% hydrogen peroxide is statistically significant; B: The difference between chlorogenic acid and distilled water is statistically significant; C: The difference between 3% hydrogen peroxide and distilled water is statistically significant. [file Table_2.xlsx]

## Sheet: Statistical table
Days of intervention	Chlorogenic acid	3%H2O2	Distilled water	F	P	Comparison between groups
Day0	14213±1573	14994±1802	14717±1466	0.179	0.84
Day1	428±390	373±285	6096±2976	10.707	0.01	BC
Day2	493±356	494±95	5000±2151	12.794	0.007	BC
Day3	453±419	576±31	4926±1461	25.277	0.001	BC
Day4	420±374	373±250	4826±3025	6.294	0.034	BC
Day5	417±265	437±165	4975±1289	35.277	0	BC
Day9	447±234	497±172	5728±2956	9.395	0.014	BC
Day12	474±425	511±338	7035±4281	6.896	0.028	BC
Day16	329±506	305±408	5426±2153	15.486	0.004	BC
Day19	522±672	446±470	3018±1538	6.342	0.033	BC
Day23	372±500	370±455	2319±1012	7.684	0.022	BC
Day26	181±197	453±593	6694±1806	33.461	0	BC
Day30	203±126	152±77	2162±986	11.889	0.008	BC
Day33	219±142	177±163	5598±2873	10.541	0.011	BC
Day37	104±180	331±471	3227±1057	19.917	0.002	BC
Day40	524±491	422±275	4640±2339	9.006	0.016	BC
Day44	352±383	332±404	3563±2016	7.117	0.026	BC
Day47	297±265	309±302	3695±1940	5.991	0.037	BC
Day51	352±332	310±241	4786±2061	13.484	0.006	BC
Day54	293±337	193±170	3376±1370	14.584	0.005	BC
Day58	78±136	78±112	3071±1357	14.348	0.005	BC
Day61	133±176	149±135	3664±1919	9.978	0.012	BC
Day65	237±168	225±215	4886±2135	14.023	0.005	BC
Day68	192±166	222±75	3022±263	232.579	0	BC
Day72	50±86	112±187	3437±1211	22.387	0.002	BC
Day75	122±122	155±147	4201±2892	5.893	0.038	BC
Day79	59±55	91±147	3133±1229	18.27	0.003	BC
Day82	107±39	97±79	4108±800	74.393	0	BC
Day86	171±149	157±148	3627±806	51.856	0	BC
Day89	92±73	98±155	3978±1687	15.739	0.004	BC
Comparison of Colony number (CFU/ML) among groups. A: The difference between chlorogenic acid and 3% hydrogen peroxide is statistically significant; B: The difference between chlorogenic acid and distilled water is statistically significant; C: The difference between 3% hydrogen peroxide and distilled water is statistically significant.

## Sheet: Raw data 
Days of intervention	Number	Chlorogenic acid	Number	3%H2O2	Number	Distilled water
Day0	1	15870	4	13230	7	14320
Day0	2	14030	5	16832	8	16340
Day0	3	12740	6	14920	9	13490
Day1	1	0	4	700	7	3324
Day1	2	762	5	248	8	5723
Day1	3	523	6	172	9	9240
Day2	1	123	4	384	7	6910
Day2	2	834	5	542	8	2670
Day2	3	521	6	555	9	5420
Day3	1	0	4	555	7	3280
Day3	2	827	5	612	8	6069
Day3	3	531	6	562	9	5430
Day4	1	0	4	123	7	3920
Day4	2	718	5	623	8	2358
Day4	3	542	6	374	9	8201
Day5	1	512	4	543	7	3789
Day5	2	118	5	521	8	6347
Day5	3	621	6	246	9	4789
Day9	1	255	4	368	7	6483
Day9	2	378	5	693	8	2468
Day9	3	707	6	431	9	8234
Day12	1	0	4	753	7	2378
Day12	2	823	5	654	8	10800
Day12	3	598	6	125	9	7928
Day16	1	0	4	0	7	3788
Day16	2	912	5	147	8	4626
Day16	3	75	6	769	9	7864
Day19	1	85	4	230	7	2328
Day19	2	184	5	986	8	1946
Day19	3	1296	6	123	9	4781
Day23	1	0	4	231	7	3487
Day23	2	175	5	878	8	1689
Day23	3	941	6	0	9	1782
Day26	1	0	4	234	7	6813
Day26	2	152	5	1124	8	4832
Day26	3	390	6	0	9	8438
Day30	1	134	4	97	7	3294
Day30	2	348	5	240	8	1703
Day30	3	126	6	120	9	1489
Day33	1	97	4	0	7	5321
Day33	2	185	5	210	8	8600
Day33	3	375	6	320	9	2874
Day37	1	0	4	123	7	4198
Day37	2	0	5	870	8	2102
Day37	3	312	6	0	9	3382
Day40	1	0	4	249	7	5631
Day40	2	973	5	279	8	1969
Day40	3	600	6	739	9	6320
Day44	1	0	4	0	7	5731
Day44	2	297	5	782	8	1745
Day44	3	760	6	214	9	3214
Day47	1	596	4	82	7	5813
Day47	2	204	5	652	8	2004
Day47	3	90	6	192	9	3268
Day51	1	395	4	218	7	5413
Day51	2	0	5	583	8	6460
Day51	3	660	6	129	9	2484
Day54	1	0	4	317	7	3298
Day54	2	217	5	263	8	2046
Day54	3	662	6	0	9	4783
Day58	1	0	4	0	7	3274
Day58	2	0	5	27	8	1624
Day58	3	235	6	206	9	4316
Day61	1	0	4	183	7	5732
Day61	2	333	5	0	8	1941
Day61	3	66	6	264	9	3319
Day65	1	286	4	472	7	5378
Day65	2	375	5	127	8	2547
Day65	3	50	6	77	9	6732
Day68	1	0	4	247	7	3219
Day68	2	291	5	138	8	2724
Day68	3	285	6	281	9	3124
Day72	1	0	4	328	7	2834
Day72	2	0	5	0	8	2645
Day72	3	149	6	9	9	4831
Day75	1	0	4	173	7	7318
Day75	2	243	5	293	8	1604
Day75	3	123	6	0	9	3681
Day79	1	0	4	261	7	4128
Day79	2	109	5	12	8	1759
Day79	3	69	6	0	9	3512
Day82	1	127	4	27	7	3681
Day82	2	62	5	183	8	5030
Day82	3	132	6	82	9	3612
Day86	1	0	4	178	7	3821
Day86	2	271	5	293	8	2742
Day86	3	243	6	0	9	4319
Day89	1	42	4	277	7	5893
Day89	2	59	5	17	8	2714
Day89	3	176	6	0	9	3327
